# Supplementary material for: Genome-wide analysis of the GH3 family in apple (Malus × domestica)
Source: BMC Genomics. 2013 May 2;14:297. doi: 10.1186/1471-2164-14-297 (PMC3653799; doi:10.1186/1471-2164-14-297)
Supplement: Additional file 4 — Promoter analysis of MdGH3 genes. Phytohormone and biotic/abiotic stress response elements are listed. [file 1471-2164-14-297-S4.xlsx]

## Sheet: Sheet1
Promoter analysis of MdGH3 genes. Phytohormone and biotic/abiotic stress response elements are listed
cis-acting regulatory DNA elements	Sense/Antisense Strand	MdGH3-1	MdGH3-2	MdGH3-3	MdGH3-4	MdGH3-5	MdGH3-6	MdGH3-7	MdGH3-8	MdGH3-9	MdGH3-10	MdGH3-11	MdGH3-12	MdGH3-13	MdGH3-14	MdGH3-15
CACGTG(ABA-inducible)	＋	1743 , 478	473	#	#	1629	536	1009 , 155	808	#	#	#	#	#	#	#
	－	1744 , 478	473	#	#	1629	536	1010 , 155	808	#	#	#	#	#	#	#
TGTCTC (ARF (auxin response factor) binding site)	＋	#	#	#	#	#	1834	#	#	#	#	231	1137 , 135	#	#	#
	－	#	#	#	249	#	983	#	244	1257	#	#	#	#	#	#
ACTTTA (tissue-specific expression and auxin-inducible)	＋	#	1907	#	1247	#	1802	#	#	1617	1752 , 1354	1286 , 733	1809 , 504 , 488 , 392	1668 , 1002	#	#
	－	885, 612 ,530	#	1132 , 846	938, 885, 625	#	1733	#	1470	#	#	#	#	1717	#	915
CATATG (auxin-inducible)	＋	#	1107	#	#	1325	#	1270	#	#	160	507	#	#	#	877
	－	#	1107	#	#	1325	#	1270	#	#	160	507	#	#	#	877
TGACG (IAA/SA-inducible)	＋	61	#	339	291	1293	1742 ,1701 ,429	1177 , 143	151	#	1347 , 610	#	1559	#	#	1146
	－	#	751	1549 , 1541	48	#	1755 , 1226 619 , 319	194	202	131	1249 , 134	1377 , 533	1626	#	#	1977 , 1530, 246
TTGAC (SA-inducible)	＋	1709 , 1183 , 695	1957 , 1385 , 796 , 522	1875 , 1715 , 707	1923 ,682 ,674	1801 ,1711	1819 ,1743 ,1702	1541	1770 , 1760 , 262	1304 , 579	1348 , 1155 , 611 , 588 , 458	#	1560 , 651 , 642 , 492	755 , 432	#	1839 , 1284
	－	1008	1126 , 750	1180	952, 572, 382	1884, 179 , 763	1225	1276 , 2	1100, 804, 2	#	#	#	1625, 252	1559, 623, 446	#	987, 188
AACGTG (JA-inducible)	＋	#	#	1194	600		#	#	#	#	#	#	#	1167	#	#
	－	#	312	1561, 1187	#	#	#	#	#	#	1245	#	1638	#	#	#
ACGTG (drought-inducible)	＋	1743, 478	1175, 473	1194	600	1629, 375	536, 384	1009, 281, 155, 141, 129	808, 149, 137	#	749	1201	#	1167	#	73
	－	1744, 479	474, 313	1562, 1188	#	1630	537	1010, 156	809	#	1430, 1251, 1246	1990	1639, 1628, 475	#	#	#
CACATG (drought-inducible)	＋	#	#	#	#	327	979, 805	869, 266	904, 274	198	#	1357	1465	1689, 1331	#	#
	－	1828	#	1671, 303	256	452	876	1878	#	#	1309	766, 598	#	#	#	#
CCGAC (cold/drought-inducible)	＋	914	#	1246， 1037	#	1298	1828	#	#	#	#		#	#	#	1525， 1501， 1353， 1265， 1176
	－	#	#	566	596	1688， 1129	#	304	1043， 311	#	1918， 1740	1823	#	1785	#	1215， 955
GAAAAA (salt-inducible)	＋	673	726	1608， 956	995	1701， 1280， 1228	1501	1506， 1220， 386	1502， 754， 388	1740， 1569， 673	1496， 869， 371	931， 608，309	1958， 1211	1456， 1027	#	#
	－	1972， 567， 513， 423， 214， 149	654， 148， 93	1773， 1746， 1314	791, 651, 420, 81， 52	1772， 1749， 1216	1571， 1460， 670	978， 827， 771	856	1603	1932	895	821， 696， 450， 259	#	1736	1963， 1829， 399， 310， 213
TGTGA (disease-inducible)	＋	1827， 1263	730	1463， 376， 302	1165， 324， 253	788， 595， 451， 446	1424， 875， 870	1597， 1259	1850	1557	1983， 1770， 1604， 1513， 393	1641， 595	293， 2	1817， 1540， 1312， 910	#	484
	－	1755， 500， 442， 71	1603， 495， 437	904， 91	350， 46	1987， 973， 487	935	445	1477， 1396， 873， 685	#	1505， 1359， 714	1673， 1099， 695， 560， 210， 148	1538， 1467	1885， 1691， 1679， 570	#	1346
AAAGAT (disease-inducible)	＋	1844	1812， 1466， 1323， 552	785	903	1210	703	1349， 1242	1351	484， 263	1948， 1625， 495	#	#	1023， 563， 89	#	494, 136
	－	1693， 392	799， 414	#	1926	#	#	757	1372， 986	392	401	1879， 1323， 976	707， 699， 541， 56	#	#	1832， 220
TTGACC (disease-inducible)	＋	694	521	#	#	#	1818	#	1759	#	457	#	#	#	#	1838， 1283
	－	#	1126	1180	#	763	#	#	#	#	#	#	252	#	#	#
Phytohormone, biotic/abiotic stress response elements in MdGH3 gene promoters. The number represents the upstream distance to start codon.
