# Supplementary material for: Genome-wide analysis of the GH3 family in apple (Malus × domestica)
Source: BMC Genomics. 2013 May 2;14:297. doi: 10.1186/1471-2164-14-297 (PMC3653799; doi:10.1186/1471-2164-14-297)
Supplement: Additional file 7 — Real-time PCR analysis of MdGH3 expression in the leaves and roots of plants subjected to phytohormone and abiotic stress. [file 1471-2164-14-297-S7.xlsx]

## Sheet: Sheet1
Real-time PCR analysis of MdGH3 expression in the leaves and roots of plants subjected to phytohormone and abiotic stress
gene	MsGH3-1/2	MsGH3-2	MsGH3-3	MsGH3-4	MsGH3-5	MsGH3-6	MsGH3-7	MsGH3-8	MsGH3-9	MsGH3-9/10	MsGH3-11	MsGH3-12	MsGH3-13	MsGH3-14	MsGH3-15
IAA leaf	17.708	0.809	4.663	1.653	11.419	23.778	61.385	2.713	1.02	0.79	1.114	1.582	0.324	1.511	0.85
Error bars	1.432	0.123	0.376	0.112	0.718	2.157	4.392	0.037	0.03	0.135	0.074	0.067	0.013	0.034	0.055
ABA leaf	0.752	1.62	2.146	1.028	1.298	1.325	2.822	0.659	0.707	0.599	0.992	2.14	0.66	1.302	0.427
Error bars	0.222	0.154	0.153	0.056	0.066	0.023	0.255	0.032	0.012	0.146	0.024	0.235	0.034	0.021	0.041
SA leaf	1.315	0.829	12.19	1.096	1.627	1.541	2.082	1.84	0.917	0.575	3.712	11.991	0.234	0.497	1.764
Error bars	0.136	0.079	0.912	0.078	0.113	0.103	0.217	0.015	0.017	0.037	0.522	1.053	0.013	0.016	0.08
JA leaf	0.444	0.662	4.531	1.216	7.894	2.015	6.712	1.433	1.218	0.63	3.953	10.112	0.696	3.704	0.916
Error bars	0.025	0.074	0.376	0.069	0.824	0.163	0.947	0.035	0.032	0.141	0.219	0.576	0.034	0.523	0.07
Salt leaf	2.628	0.937	4.084	1.161	0.8	6.92	47.673	7.409	2.024	2.179	4.404	4.984	1.811	70.094	3.474
Error bars	0.43	0.175	0.238	0.019	0.048	0.582	2.438	0.873	0.092	0.207	0.738	0.536	0.163	4.237	0.481
Cold leaf	1.567	2.034	1.353	1.373	39.643	6.334	14.383	1.588	0.789	2.366	2.233	3.27	1.177	13.65	1.015
Error bars	0.155276	0.182	0.133	0.075	1.137	0.433	1.221	0.037	0.016	0.551	0.186	0.867	0.102	1.254	0.065
Drought leaf	1.843	0.299	1.105	2.951	2.394	0.382	0.606	0.516	0.271	2.343	2.876	3.898	0.347	0.817	2.244
Error bars	0.135	0.011	0.058	0.216	0.165	0.045	0.021	0.0361	0.011	0.274	0.092	0.876	0.021	0.053	0.462
IAA root	1.248	0.728	1.366	0.437	0.638	3.914	1.522	3.998	2.738	2.734	0.877	0.811	0.821	0.689	1.019
Error bars	0.215	0.043	0.063	0.009	0.054	0.375	0.112	0.178	0.283	0.187	0.013	0.0764	0.067	0.008	0.081
ABA root	0.116	2.945	1.264	0.793	1.476	0.84	0.375	1.862	1.276	0.953	1.76	1.319	0.731	1.021	3.884
Error bars	0.043	0.086	0.012	0.043	0.194	0.052	0.015	0.076	0.065	0.054	0.172	0.078	0.063	0.092	0.416
SA root	0.276	0.559	3.927	1.428	0.583	0.842	0.863	5.2	1.271	1.088	0.561	2.404	0.405	0.791	1.126
Error bars	0.078	0.045	0.273	0.012	0.018	0.069	0.035	0.451	0.028	0.208	0.042	0.167	0.034	0.096	0.287
JA root	0.275	2.537	3.931	0.9	1.222	2.814	0.569	4.018	1.786	3.461	0.317	2.259	0.931	0.175	2.017
Error bars	0.036	0.196	0.219	0.065	0.012	0.421	0.0346	0.362	0.054	0.344	0.062	0.542	0.045	0.239	0.114
Salt root	0.239	0.359	1.461	1.499	149.717	59.83	2.158	165.381	1.934	0.285	0.721	6.237	1.919	0.346	1.016
Error bars	0.031	0.017	0.078	0.123	7.832	2.824	0.146	8.769	0.025	0.046	0.016	1.488	0.102	0.073	0.121
Cold root	0.971	0.917	6.607	0.6	1.242	3.333	1.038	3.594	1.631	4.117	0.578	2.719	11.558	0.217	0.804
Error bars	0.218	0.037	0.276	0.032	0.231	0.256	0.013	0.378	0.123	0.584	0.014	0.399	1.025	0.021	0.231
Drought root	0.783	3.032	1.733	9.998	464.092	9.817	0.08	12.779	1.115	0.406	1.453	1.207	0.162	1.336	0.245
Error bars	0.061	0.264	0.024	0.762	15.452	0.972	0.005	1.132	0.015	0.069	0.019	0.075	0.0123	0.081	0.032
